# Supplementary material for: Criteria for Return-to-Play (RTP) after Rotator Cuff Surgery: A Systematic Review of Literature
Source: J Clin Med. 2022 Apr 17;11(8):2244. doi: 10.3390/jcm11082244 (PMC9024603; doi:10.3390/jcm11082244)
Supplement: Supplementary file 1 [file jcm-11-02244-s001.zip]

Archive with 1 entries (1 files):
- jcm-1661617-supplementary.pdf
